# Supplementary material for: Structural Studies of a Four-MBT Repeat Protein MBTD1
Source: PLoS One. 2009 Oct 20;4(10):e7274. doi: 10.1371/journal.pone.0007274 (PMC2747274; doi:10.1371/journal.pone.0007274)
Supplement: Datapack S1 — Standalone iSee datapack - contains the enhanced version of this article for use offline. This file can be opened using free software available for download at http://www.molsoft.com/icm_browser.html. (ICB) [file pone.0007274.s001.icb]

Archive with 1 entries (1 files):
- 0007274.icb
